# Supplementary material for: Competitive Learning in a Spiking Neural Network: Towards an Intelligent Pattern Classifier
Source: Sensors (Basel). 2020 Jan 16;20(2):500. doi: 10.3390/s20020500 (PMC7014236; doi:10.3390/s20020500)
Supplement: Supplementary file 1 [file sensors-20-00500-s001.zip]

Archive with 2 entries (2 files):
- supervized SNN EMG 3 gestures.mp4
- unsupervized SNN EMG 3 gestures.mp4
